# Supplementary material for: Antimony Selenide Solar Cells Fabricated by Hybrid Reactive Magnetron Sputtering
Source: Nanomaterials (Basel). 2023 Aug 5;13(15):2257. doi: 10.3390/nano13152257 (PMC10420897; doi:10.3390/nano13152257)
Supplement: Supplementary file 1 [file nanomaterials-13-02257-s001.zip]

Archive with 1 entries (1 files):
- nanomaterials-2505442-supplementary.pdf
